# Supplementary material for: High-performance n-type flexible inorganic thermoelectric aerogel for energy harvesting
Source: Sci Adv. 2026 Jan 9;12(2):eady7679. doi: 10.1126/sciadv.ady7679 (PMC12787517; doi:10.1126/sciadv.ady7679)
Supplement: Supplementary file 2 — Movie S1 [file sciadv.ady7679_movie_s1.zip]

Archive with 1 entries (1 files):
- ady7679_movie_s1.mp4
